# Supplementary material for: Genome-Wide Identification and Analysis of the MADS-Box Gene Family in American Beautyberry (Callicarpa americana)
Source: Plants (Basel). 2021 Aug 30;10(9):1805. doi: 10.3390/plants10091805 (PMC8466759; doi:10.3390/plants10091805)
Supplement: Supplementary file 1 [file plants-10-01805-s001.zip]

Archive with 3 entries (2 files):
- plants-1325603-supplementary/
- plants-1325603-supplementary/CamMADS_peptide_sequences.fa
- plants-1325603-supplementary/Supplementary Data.pdf
