# Supplementary material for: Genome-Wide Identification and Analysis of the MADS-Box Gene Family in American Beautyberry (Callicarpa americana)
Source: Plants (Basel). 2021 Aug 30;10(9):1805. doi: 10.3390/plants10091805 (PMC8466759; doi:10.3390/plants10091805)
Supplement: Supplementary file 1 [file plants-10-01805-s001.zip › plants-1325603-supplementary/CamMADS_peptide_sequences.fa]

>CamMADS1
MNKYQLRERNAVFRKRVESLTKKANDLSILCGVDIGIVIHKSAENNAVLWPSPEIFGERLRKFLDFSDMERAKKMVIHEKYLDERLNNESEDMLRSHNKNDLIVPQLLINELIMQCKFL
>CamMADS2
MGRKIDMKKIEDITKCQVTFSKRRSSLMKKANEIAVCCDVDVAFVAFSPSGRVSKFCSQRRIEDVLLRYVNLPADKRLKDYELGPEQEPSLHQLSWCERNLNHSLQRVIARKMDLIKLENQSRTPFSSTFNENGQVSTIENPIPGQILMQLDPWISPYSARVRESIFQDLFDQTKYTTNVNLGPPNTPNFPIPSNISNFPIQESPTIFASEIMLTSNVQVPTPHIPLEQPLMVDQPLLNFHDPNNVNAWNNNTSSVVFSDAIHMSTQSLCNFQVPRFTSITTTVIPNPSREEMPQTLYDGMGIGLQCTNSNLNQFSNMEGQETGGQFNNSSFINGNTRNDRVEHEDYCRINYDQIQKCDQSQDAYNVLPPKEVCQDAQYDNLLQEDTHGDNTLWTSKIQKSGLWEWEDLLLDQNFNFQDFT
>CamMADS3
MGRGKVELKRIENKISRQVTFSKRRSGLLKKANEISVLCDAEVALIVFSTKGKLFEYSTDSSMNRIIEKYERHSYADKNLTTDSENKEYWHVEHPKLMARIELLQRNIRNYVGEDLDPLSLRELQSLQHQLDTALKRIRTRKERSLHDQNNLLAKKWWVPAAIDKSRRRRQPSSPCRFQHPYSTVAPPSFEPMIRNRAVLRPP
>CamMADS4
MARGKIQIKRIENQTNRQVTYSKRRNGLFKKAHELTVLCDAKVSILMISSTQKLHEYISPTITTKQMFDQYQKAVGVDLWNSHYEKMQEHLKKLKEINRNLRREIRQRTGESLNDLGYEQMVNLIEDMDNSLRLIRDRKYKVISNQIDTGKKKLRNVEEIHRSLVLEFDARQEDPHYGLVENAGDYNSFLGFPHGGPRIIALRLPPIHHPNHHHHPSLHSGTGASDLTTFTLLE
>CamMADS5
MAREKIQIKKIDNATARQVTFSKRRRGLFKKAEELSVLCDADVALIIFSSTGKLFEYASSSLKDILERHKLHSKNLDKLDQPSLELQLVEDGNQSRLSQEVAERSHQLRRMRGEELQGLSIEELQHLEKSLEVGLSRVVEKKGDKIMKEINQLQERGKQLMEENERLRQQVADVSDGGKNNATVDSKNIVCDEGQSSESVNACNSMGPPQDYDSSDTSLKLGLPCSG
>CamMADS6
MGRAKLRMELITNEKARLRAFEKRKKGLEKAAYELSTLCGVDVGMIVYGPAPNNESNEPKIWPRNHEVVGRLIDSYRSRSGNDSKCRTYNLSAYFKDQTERIEDELKKLREKIREAKYPKWYNKYNCLSQDELREFISFLMAKINSVRERINLMKATRSSVQESMFLMPDIVQQQQPSAYYDTQDNMVNLMDGSRSLYLESKFLMNDSAYFIPDIVQQRPPLAYYDAQNNIRNQMMMMMNNGASCSQGTYSFDESQNNHAYSFDGKWLQNCGLQTGIMENVGLRKVEPLMSHYVPGEETMPQNGQCLLLSSTFPKMQAYNSDGKWFQNCGLQTGIMENVGIRKAEQLMSHYVPGAEKMMPQNGQCLLLSSAFPQMQAAQEEDYVQRQLN
>CamMADS7
MGRGKVQLKRIENKINRQVTFSKRRAGLLKKAHEISVLCDAEVALIVFSHKGKLFEYSTDSCMDRILEKYERYSFAERQLVANEPESPANWTLEYSKLKARIELLQRNHRHYMGEDLDSMSLKDLQNLEQQLDTGLKNIRSRKNQLLHDSISELQRKERAIQEQNSMLAKKIKEKEKEMVQQTQWEPQNHCSNAAAGLPPLPPPPPPPFLMASQLPCLNIGGGAYEETSETRRNELDLTLDSLYSCHLGCFAA
>CamMADS8
MGRGKVELKRIENKINRQVTFAKRRNGLLKKAYELSILCDAEVALIIFSNKGKLYEFCSSSSMAKTLEKYHRTSYGQLEAHQSPNDQNNYQEYVKLKERVEVLQQSQRHMLGEDLGQLGAKELDQLERVLDSSVKQIRSKKNQHVFDKLYDLQQKERDLLELNRALRSKLEGTTAALQSTWHLQPELNAQYQPQPPVQLDVFLEPLDQSNNTAEIRYNSLAPAKNIVAASTQNANGMMLPGWMH
>CamMADS9
MGRGRVELKRIENKINRQVTFAKRRNGLLKKAYELSVLCDAEVALIIFSNRGKLYEFCSSSSSMLKTLERYQKCNYGAPEPNVSMREALELSSQQEYLKLKARYEALQRTQRNLLGEDLGPLNSKELESLERQLDMSLKQIRSTRTQAMLDTLTDLQRKEHALNEANRSLKQRLIEGSQINLQWNPNAQDVGYGRQPAQHQGDGFFHPLECEPTLQIGYQTDPITVAAAGPSVNNYISGW
>CamMADS10
MGRGRVELKRIENKINRQVTFAKRRNGLLKKAYELSVLCDAEVALIIFSNRGKLYEFCSSSSSMLKTLERYQKCNYGAPEPNVSMREALELSSQQEYLKLKARYEALQRTQRNLLGEDLGPLNSKELESLERQLDMSLKQIRSTRTQAMLDTLTDLQRKEHALNEANRSLKQRLIEGSQINLQWNPNAQDVGYGRQPAQHQGDGFFHPLECEPTLQIGYQTDPITVAAAGPSVNNYISGWLP
>CamMADS11
MVRGKTQMKRIENATSRQVTFSKRRSGLLKKAFELSVLCDAEVALIIFSPKGKLYEFSSSRKLMGESLDSCSVSELEEVERQLERSLSIIRARKNLVFKEQIDLLKEQEKYLLKENTELRKKCEMLPLKLSILPTVRPLAQAMEVETALFIGLPETQTTNI
>CamMADS12
MSLNPKYPPSKTETETLASYFNSHINPEKEGKKQRALIMVRRRVEIKPIEDNSKRHTTFTKRRQGLMKKAEEFVLKSDSEGAVIAFSKAGNLYIFAHPDIDIVLDRYDAESSSALAREAGHRGVERRVRGGDGIEATAETPLTEMQKRIREAMENGRWDEAVRDLGLQELDELYAEMKKIKREVVAREREIAAMEKDNPEVGSSGGDSGRGC
>CamMADS13
MVRRRVEIKPIEDNSKRHTTFTKRRQGLMKKAEEFCLKSDSEAAIITFSKAGNGFLFGHPKAELVLSRYDAESSSALAGEEGNSDVEGRVQGGDGIEAAAAEEEEEEEEEARPLTEVQKRIGAAMENGRWDEAVRDLGVQELDEIYAEMKKIKRKVAAHEREIAATEKDNPEGGSSGGDSSRC
>CamMADS14
MNSSNQLAPPRKSRGRQKVNMVKMENQSNLQVTFSKRRAGLFKKASELCTLCGAEAAIVVFSPADKVYCFGHPDVKVVLDRLAVGIAPMPTNPTSQLMIEAHRNSTIRELNLGLTQVESLLRAERRRGEEIEVMRKTGQMQQWFPMSFDDFNFAQLCVLKESIIGFKKNLDVKVQKEMLKLANPLPFHHLAGKTENPRGFQPLGVGADISCPPTFTAPKLSLGSSDFSPYSYGAIGFNNNGLFAPNYSSVGRASDDPMTNTSNSAHYLRGSGLSDAMVFAGGSNSFSSSKLPTDPKTIGGRGFGFNIRHDPGLF
>CamMADS15
MVRKTRGLQKIEMARMSKESNLLVTFSKRRSGLFKKASELCILCGAEIAIIVFSPGKKIFSFGHPSVESIVERYLAPPLPPCAATPPSTSAALQLVVAHRTANVREQNVQLNDVISLLEEEKRRARS
>CamMADS16
MAKKPSMGRQKIKIEKIEVKNHLQVTFSKRRSGLFKKASELCTLCGVEIAIIVFSPAGKVFSFGHPNVESIIDRFLARNPAPNTNDPFQLVEAQRNASVRELNLQLGQILNEVEVERKRGESLDNMRKANQSHYWWESPINKLGLEELEQVREAMEELKKNVNQQATKMMNPSSIFMSNGVGVFDQYESKPSQAVVGSNNIAAAANSNFGYCHGFF
>CamMADS17
MAKIENETNCQVTFSKRHAGLFKKASELSTLCGAESTIVVFSPGEKAHSFGYPNVETIANRFLNLNAPPRSNTDIHYLWLAVLQLCVNITRSSSTSRAS
>CamMADS18
MDSSDHNNPSPNNQPKKGKGRQKLNMEKIENETNLQVTFSKRRAGLFKKASELSTLCGAESAVVVFSPGEKAHSFGHPNVETIANRFLNTNNAPPRNDTDQLLTARNEATMRQLNQELINVEGQLELERQRKKEHDSLRKASQSQNLCPPRNIDELNYEQLDQLERSIMSFKHDFETKVQNATSLANSYVQGTSNPEAGIEGGAPWTTQSGPNIGFPMGSNYMEGPNQFALYGNKAPLVPGGSTNPTPFEGGFVNPNVAIPTNPGSSASSGFPSSSVFVDSFDPNIVGNFGFTVQYPHVAGASGSNVLLPYTTYGNPNDVVPYDVGTRSSNLEPEGSPMETQTDSD
>CamMADS19
MKCKALVSTSRQGWWLGFLFCRASVYKMVRQKIQIKKIDNLTARQVTFSKRRRGLFKKAQELTTLCDAEIALIVFSATGKLMMQLIQRHNLQSEKSNRFGQQPLHIQMGGDNNAAVSKELLDLTVELKQLRGEELQGLGMNELMKLEKLVETGLSRVGKTKVFYCVIVIFFCFMYYSNKPKSFHGLQNDKLLNELSKLKARELELMEENALLKQQAEMLKSGCTRNAMEQGNSAESIANSHGLGHCPEEDKSISDISLKLGLPFSIND
>CamMADS20
MGRARLNMELISKEKSRNLTFKKRKVGLIRKMHEFTTLCDVSACMIINGPRQENGAVEPEIWPQNLSEVHRIIDIYKAKNKDSGNKTFGLSDFFHDRKKKIEEELAKLRKKNMQAKYPTWLELLSFMTEAQLREFAAALSNKIQYVKSKIELLRRNKEGLDMNLMDFAHPRLNQSHSFYSPGMRGMELEVINQQAISSVKPIEMHPPIYYPPTIDHHQELHSLNQNSMMMLLMNDNDHCMQFGGATTSGNVQCASFNSQIFYESTGGCGVVDPMICLSPRLLERYYAPLVPPPPYMQCTMMPGVALPQLQFSTRENHDGGQKDIVQYQMMNHRARYQD
>CamMADS21
MGRAKLNMELISKEKSRNITFKKRKEGLIRKMHEFTTLCDVSACMIIYGPRQEKGAVEPDIWPQNLNEVHRIIDIYKSKNKDSGNKTFGLSDFFDDRKRKIEEELAKLRKKNMEAKFPTWLELLNFMTEAQLREFAAALSNKAEYVRSRIELLRRNKQGLDMNFMDFAHARLSSQSHSFYSPAGVRGIELEVINQQAISSVKPIEAHVPIHYPTIDHHQELHSVNQNSMMMLLMNENDNCVQFGGASTSGNIQCASFKRQVFYESMGGRGVVDPMICHNPRPLARYYAPPVPPPPYVQCTMMPGVAPPQLQFSTRENHDGGQEDIVHYQMKNHRARYQD
>CamMADS22
MTRKKVKLAFITNDSARKATFKKRKKGLMKKVSELSTLCGIDSCAIVYSPYESQPDVWPDARGAQRVLAQFKRMPEMEQSKKMVNQESFIRHRISKAADQLKKLHKDNREKEITHLMYQCLTGKGLQGLGLPELNDMGWLIDQNLKEIYKRIDGLKKEAAPPGNGVEQKASVVELGGGGCVDGGAMQRPQQWFTEWMGNPTDNQPQMGGSFGHGGAPADEMIMPFNDGNNHAAMWSNVFFP
>CamMADS23
MSSSGNNNSSRKGKGRQKVDMAKIENETNLQVTFSKRRAGLFKKASELSTLCGAETAVVVFSPGNKAHSFGHPNVDTISERFLNQNVPSAMSDADKLLEAHQKATINQQTLELTQLQNQLKLEQKRAQELEKVRKEGQRQQWCPPDISKLDYRQLDRLKGALLQFRHKLETKVRKATNFGPPYPPGGPGKREIFQRPNSQGGPSFGNRDRGGKLAIGRPSPCVRFDIGGASGSSDTLVRSVDPIRANSLDVRVFDDVTASGNVVTTPYDPMAGETCLTIPYSSTASTPSVDPNEH
>CamMADS24
MVRGKIEIKKTEVAASRHVTFCKRREGLFKKARELSILCDAEVAIILVSSNGKISEFASSDMKRILTRFNKCLESSNLPALKFKPEEPEKQVPNEVDVLGQEAQKLKLKERKILGKDLRHMGLSELLALEEQLNEGLFCIKDRQEQEVLQENQTLQTQVEELQGFFPSTSYAVPLSVYFPETERNFGPADKEFLPSTSYAAPLAIDNNPETEHKFGPAEHEFFPSTSLAPPLAIDNGPETECNVEPADKDSDSTLSLLCCPGSHLGLVAR
>CamMADS25
MVRGKIRIMTKIAASGHVTFLKRLEELFMEARELAILCDAEVAITIFSSDGKIPEFASSDMQRILARFHYCLESSNLPALEFNPEGPEEHVSKGIDVQKLLDKDLTHMDLHELLVHEEQLNEVLLCINDRKMQIIKEQFEQCRMQEQQVLQENQTLQRQVEELQGFFPSTECSFATPLATIDDGPQTECNVGSADKDLDTTLALAPTRGWLKMKTSESETHSNSPHTQVGRR
>CamMADS26
MGRGKIEMKKIENAASRHITFCKRCAGLFKKARELAILCDAEVAIILFSSDGKISEFASSNMQRILTRFHNCLESRNLRALKFKPEHEPEEQVTEEVGVLRQEAQKLKLKERNILGKDLTHMDLHELRALEEQLNEGLLCIKDKQVQIMEEQLEQYRMQKQQVLKENQTLQRQVEELQGFLPSTSYAVPISVYFPEKECNVGPAEKEFFPSTSYAAPLAIDNGPETEHKFGPVEKEFFPCTSLAAPLAIDNGPETEHNVGPAEKQFFQFFPPTSLATPIAIDNCPEMEHNVVPADKDLDTTLALGPTWGWPKNEDAKSETDSSNPHTQVGRR
>CamMADS27
MVRGKTQMRRIENATSRQVTFSKRRNGLLKKAFELSVLCDAEVSLIIFSPRGKLYEFASSRKLLGEGLGTCTIEELQQIEQQLERSVTSIRARKMQVYKQQIEQLKEKGKALAAENVMLCEKFGLQTQGRGSNEERAIAPSAEISEVSDVETELFIGPPETRNKRPCQK
>CamMADS28
MGRGRVELKRIENKINRQVTFSKRRNGLLKKAYELSVLCDAEVALIIFSSRGKLYEFGSTSTSQTLERYQRCSFNPRDSNSAERETQNWYQEVSKLKAKYESLQRTQRHLLGEDLGPLSTKELQNLEKQLEGALAQARQRKTHIMMEQMEELRRKERQLGDMNKQLKIRVSLEMSTLEAEGQGLTAVSCPWNASASAGTSSFPLHVAASNPVDVEPEPVLEIGYNHYNLGEGSSVPRSMALDNNFIQGWTL
>CamMADS29
MPRQRTKHTQIPSERVRKSTFKRRLDSLFKKANELSILCGVEIVIIIHNPDEGHSTLWPSQDKVMNGVMKFLTIPERERLKKMVLQEKFLTDKVQDMAEKLLKIQKKNEETEMGFLMNQLIDGKTFDELDIRQLIGLDQFVDEKLKKLQNRNDELDEVQDPLSMTEISRHWHPSFQMAMAKIARKGKKSGAFATTSIATLMEDMRDNKGFSDTMSGIPNNLGLLKGIDIVPESTEVTRSFIEGNQGEVLDDFGRVWHTIFSP
>CamMADS30
MTRKKVTLAYITNDSERKASFKKRKKGLIKKVSELSTLCGVDACAIIYSQYDAEPVVWPSLLGAQAVLARFRKLSELDQCRKMVNQESFTRQRIKKAEDQLRRLQRENKRREMENFMFQCIAGMVSLEDFNLRDAAEMGWVINQTLRDIKSRMEALQRNDDQRHQATASGSESAPAAAEAAVAPSTEEMVAPPPPEEEVAAQLSGEENMESFPWNLVESPTGAGGSGRGLGWDDGMVLPYPYIFNNSNSSTSATEAGNGGN
>CamMADS31
MAPPRGRKRSQGRKKIEMKLIADENARTVTFSKRRAGLFKKATELSILCGTQIALIIFSLAGRAYSFGHPDVESVIGRFCNRNPMPNLQDSVHGIRIHAAMLQQLKEQCDQKNEELEAKKRRGKEIEEALESSSNEITEERLNLLDIHQLKQLKEKLEKLRECVRGRANAPQVDPVEPPNSMNVAEPAVPGQVDLANVERDERDTSPIPPDWLKL
>CamMADS32
MDNTHVSKKTMGRRKIEIKKIEKKTSLQVAFTKRRRGLFRKASELSVLCGAEIAILVQSPAEKIFAFGHPSVESLINRFQMGEAMTASSFHGEEIILPEGGTRSKYEESLIDCFQRGEALWPEMAASSSHGGQIIIREDGRSKYEEAVRRLEMEKRRTEEKEREFWWDQSYEGLELHELEEYVEALEVLRDNVSQRVEEMEKLMKLEGGLGSTPSNQELSASASASSNLLALPNHDQPVDYDLFDLIH
>CamMADS33
MMFVMLNKLQSVLKISPAKNFCTDIFFSLCLAAEMEFKSDQSMEMSPQRKNGRGKIAIKRIENTTNRQVTFCKRRNGLLKKAYELSVLCDAEVALVVFSSRGRLYEYANNSVKATIERYKKATSDSSNNGSISEANTQYYQQEASKLRAQISNLQNQNRNMLGECLGALTLKDLKNLETRVEKGISRIRSKKNELLFAEIEYMQKRQEIELHHNNQYLRAKIAETERAQQHMNLMPGSSDFELIQPQPFDARNYLQVNGLQPNDDYPRQEQPSLQLV
>CamMADS34
MAFPNQESESLRKNGRGKIEIKRIENTTNRQVTFCKRRNGLLKKAYELSVLCDAEVALIVFSTRGRLYEYSNNSVRATIDRYKKATADSSNSVSTSEANTQFYQQEANKLRRQIRDIQASNRQILGEGVTSLPLKELKGMESKVEKAISRIRSKKNELLFAEIELMQKRELELHNANMFLRAKIAENERARQQMNLMPGSEYQPITSQPYDIRNFLPMNLMEPNQHYSRQDQTALQLV
>CamMADS35
MAFPNQESESLRKNGRGKIEIKRIENTTNRQVTFCKRRNGLLKKAYELSVLCDAEVALIVFSTRGRLYEYSNNRESIFLFWVRFDLKLINVDTYFHPLQNDISVAALFYRFYQQEANKLRRQIRDIQASNRQILGEGVTSLPLKELKGMESKVEKAISRIRSKKVINEVFKNELLFAEIELMQKRELELHNANMFLRAKIAENERARQQMNLMPGSEYQPITSQPYDIRNFLPMNLMEPNQHYSRQDQTALQLVYLKAGEPPINSQQFPCQGRNLEDQSVVS
>CamMADS36
MEKKHTMGRQKIKIAKIEVKNHLQVTFSKGRSGLFKKASELCTLCGVEITIIVFSPAGKAFSFGHPNVESIIHRFLNQNSNSFNLFEAQWNATVLDLNLLLCQILDELEIEKKRGETLENVRKTNVGKFWWEAPVNELGLQELEQLRDAMEELKRIVCQQASEITDRTMKPVGVFDLYDNKPSYLVVDSVNGHVIDTKFGHFHGIF
>CamMADS37
MVILRDQSSSSMVKKTTQGRKKIEIKKIENLSNRQVTFSKRRVGLFKKASELCILSGAEIAIIVHSLGKRVFSFGHPTADSVVDRFLSGGDEPRENSGAVVANTRDYNRHYSDVCKELEIEKKRKEVIEETKRVEGYAGGGGGVGEGLWWDEAVDGMELEELEQYAAALEELMKNVNLRADDLMLIQNSNSLPPVVAAASITMPNPDMEVAAAAPLDDTTAFVNQNQLGMSSFDYENCIVPHGFGQGQI
>CamMADS38
MGRGKIVICRIDNSTSRQVTFSKRRNGLLKKARELSILCDAEVGLIIFSSTGKLHEFASTSMKSVIEKYNKIKAEHRHLPNPASEIKFADAMQIWQREAANLRQQLQYLQESHKQLLGEEISGLGIKDLQNLENQLETSLKGVRVKKEQTLTDEIKELNRKGHLIHQENVELYKNVNLVVQENAELQKKLYGPRGTSEANRVPNIMNSINNEYALHASTAVATYRQQKKCTSSASNCPTVQRLVPMD
>CamMADS39
MGRGKLNMELISKERSRILTFKKRKEGLMKKLHELTTLCDVRACMIIYGPVQESGAVGPEIWPQNPDKIRRIIDAYKAKNKDSRSKSFGLSDFFQERKKKVEEELVKLRKINMEAKYPTWNEFLSFLNEAELRGFAAALNNKVQIVKSRIEFLKRKKQEHLDMDMMNMMMMMDFAPPNLSQFYTTLNHHHHQDEIKPPIIDMGSMIHNNSSGNYASFAPQVFYEAAATAGHPMIYHNQPLQEQLYYAPPMLPPPPPYMHWPMISEVAPPAQMQLENLNYHDDGGEDDIIQYLLQFN
>CamMADS40
MGRGKLNMELISKERSRILTFKKRKEGLMKNLHELTTLCDVRACMIIYGPIQESGAVGPEIWPQDPDKIRRIIDAYKAKNKDSGSKSFGLSDFFHERKKKVEEELAKLRKKNVEAKYPTWNEFLSFLNEAELRVLAAALNNKVQIVKSRIAFLKRKKQDQSDMMNTMMDFAPPNSSQFYTSLNHHHQEEINPPIIDMGSMIHNNSSGNCASFAPQVFYEAAATAAHPMIYHNHPLQEQLYYAPPMLPPPPYMHCPMISGVAAPPPPPAQLQLENLNYHDDGGEDDIIQYLLQFN
>CamMADS41
MGRGKIEIKKIENVNSRQVTFSKRRAGLFKKANELAVLCEAEVAVIIFSNTGKLFEFASSSMKRILSRYKKCMDATEGSAGEHRPEKQHPKEADVLKEEIEKLKLKQLRLLGKDFTGMGLQELHALEQQLNEGLLCIKERKIQVMFSKILLVPIILQEQILLQQLAQSRMQEQRAVLENETLRRQVEELRAFIPSTSSPTPLCIEYHSTVKKSNPAIKEGSGSPETACNGGLADEDSDTTLQLGLPSGNSRKRKPPDVETHSSTSETQFRLQ
>CamMADS42
MGRGRVELKRIENKINRQVTFSKRRNGLLKKAYELSVLCDAEVALIIFSSRGKLYEFGSTSTTKTLERYHRCCFNPQDNTAETETQSWYQEVSNLKAKYESLQRTQRHLLGEDLGPLSIKELQNLEKQLEGAAAQARQRKTQILMEQMEELRRKERELGDMNKQLKIKISLEMSSFEADGQGLRPLPCPWNPGSSETSSFPVQIQASNPMEIEPEPFLQIGYQHYNLGEGTSVPRRMAVDSNIIQGWTL
>CamMADS43
MGRGKIEIKKIENVNSRQVTFSKRRGGLLKKAKELAVLCDAQVAVIIFSGTGKLYEFASSCMEQILARYNQNHESTELATVEHAANQHESSTEINVLKNEIEKLHMMHRRMMGQELEGLTYNELHNLEQQLTEGILSVKDRKEKVLMEQLEKSKLQEKKILQQNEALLEKIEELRQHAKLSTNENRLLVSKDSCISSSSMHECRSDKEGTSDTSLRLGISSAVVSGKRKMPKLETTNDPSKSAMVVD
>CamMADS44
MGRGKIVIQRIDNSTSRQVTFSKRRSGLLKKAKELAILCDAEVGVIIFSSTGKLYEFSNTSTKSVIDRYTQAKEEQQQLLNPGSEIKFWQREAATLRQQLQDLQENHRKLMGEELYGLSVKDLQRLENQLEMSLRGVRMKKEQILTEEIQELNRKGNLIHQENVELYKKVKLIEQENMEAYRKAYGARDLSAENESCFLPSGFTISRQLHGPIQLQLSQPAPQNMETLARATESR
>CamMADS45
MAREKIQIKKIDNVTARQVTFSKRRRGLFKKAEELSVLCDADVGLIIFSSTGKLFEYASSSMKEILERHNLHSKNLNKLEQPSLELQLVEDSNHSRLSKEVAERSHQLRRMRGEELQGLSVEELQRLEKSLEAGLNRVIEKKGEKIMKEINQLQEKAMQLMEENKRLQLQVVDVSNGHKKMATADSENVVYEEGQSSESVTNACNSAGPPQDYDSSDTSLKLGLPYNG
>CamMADS46
MGRKIDMKKIDDVTKCQVTFSKRRSSLMKKANEIAVCCDVDVAFVAFSPSGRVSKFCNQRRIEDVLHRYVNIPAESRLKDYEIDPEQEPSLHQLSWCERNIIHSSERVIARKMDQMVSQNPDDILFSSNFNENELNLPVQNPSTGHILMKLDPWISPYSAKVRESILQDLLDQTDFIPNMNPGPSNISNLPISSNVCNFSHSPVILESGIMVTSDAEIPSLQIPQQVTFPNAIHSSDRRLCTIQPSRFTPTTIVTTNASDVKKPQHETIQNSLQYATLNFSQFTNIEGEEIGQVNMDYANSYLSNDNADEEDLHRISCNKMHTSHQSEAPYQVHPQNEVRQDKQLDNPQQEDAFGDNTFWTTKIQKSNLWEWEDLLLDENFNLGGFSK
>CamMADS47
MGRSKLPIKKIENTTNLQVTFSKRRYGLIKKAYEIAVLCDIDLTLIMLSPSGRLSHFSGRKRVEDVIYRYINLSDRDRGGIIANREQIVNTLTKIKTEKDLAMQSAVTPGSDTEEIHKEILDLQHQLESAEEQLRVFEPDSDKFTSLGEFQSCEVRLVEALRRVTQRKRILLSKVGHQSSYQDTIQQINTVVQYITEAQAHGAEPLPENDDEHGIELSNVNHMNFGSDACSGTLRKHSSPTIYESISQTSGNENPQTVEGCQNSHPNDDGFQQFHSSKDLYTSLLPPESSSSFAKDVMEGSTGALAALDQQTIFLPSQSHQLPSSELHL
>CamMADS48
MDKKRTKGRQKIAIEKIQKENDCFATFSKRRLGLFKKSSELSTLCNVDIGVFIFSPTGKPFSFFHPSMESVITRFQNPGQRSNDSTRLLEAYTRTRVLQLNQMLDKLAEQFDAEKEREKQLYCKNETGSCRGWWEEPVENLDMEQVEQLTGLLENLQSQLRVSTQLRIFAIASENLVRAFCRFRLCLIQQFFRVLNWSGAISGILGCRGNVTVEWRLKRIALK
>CamMADS49
MGRGRVELKRIENKINRQVTFAKRRNGLLKKAYELSVLCDAEVALIIFSNRGKLYEFCSSSNMLKTLERYQKCSYGSLEVNHPGKDIEQSCYREYLKLKAKYESLQRYQRQLLGDDLGPLNINDLEHIEHQLETSLKHIRSTRTQIMLDQLSDLQSKEKLMLDANKALERKLEEIYAANHLQQNWVGGGEQSNTYGHQHAQSQGFFQPLDCNSTLQIGYNDPVSSSQMTAATDVQNANGLVPGWML
>CamMADS50
MGRGRVQLRRIENKISRQVTFSKRRSGLWKKANEISVLCDAEVALIVFSTKGKLFEYSTDSSMERILERYEQHNYSQKRVSTNYEPKENLCLDYPKLVARLELLQRNMRNYAGQDLDPLSLKELQSLEQQLDSALKRIRTKKNQLMHESISQLQKKEKSLQDQNNLIEKQLKEKEKQQVRESTQQEQQGLDQNLSTFRLPQPPSEHRFPSLTIGGGSLHPTGDEEDGNQTRPTDSNALIPPWLLSHLK
>CamMADS51
MGRGKIEIKRIENSSNRQVTYSKRRNGIMKKAKEISVLCDAHVSVIIFASSGKMHEFCSPSTTLVDMLDQYHKLSGKRLWDAKHEHLDNEINRIKKENDSMQIKLRHLKGEDISTLNYKDLMVLEEALENGITTLKAKQMEFVRMMRKHNQMIEEENQNLLFKLRQLHLDPMDDNVMETQGVYDHQGVADYEAHQMPFAFRVQPMQPNLQERF
>CamMADS52
MASKQTRGRQRIAIIENQDDLYATFSKRRLGLYKKASELCTLCDVDIGIIIFSPTDNPFSFFHPSMEPIVDRYRNPDKPLNDCARVIESYTGSKIEDLNKREDEVESRIEELKNGGSSSSAFQPQNAPNFPDVPGPSTGVGPSTAQAQDPSADSSGTGHISGLPLNPSAGGGSGLIPGQHFFPPPSQDPSAGGGSAHIPANIFFPPPPQNPSAGGGSTLGQYSYIPPEAQDPSAAGGSGEAGPSHQGGN
>CamMADS53
MASRQTRGRQRIAIRRIENQDDLYATFSKRRLGLYKKASELSTLCDVDIGIIIFSPTDNPFSFFHPSMESVVDRYRNPDQPLSDYARVIESHTRSKIEDLNKRLDEVLEQKEQLKEHDKYLDEIDKTRQKGWWEEIPVESLNKEQVKEWTAWFQTFKAQVENRIEELKNGGSSSSAIQQQNAPNFLDVPGPSTVVGPSIFTQNYVPPGPSYAPAMGMMGPEQFPGHYYGVSPQAQDPSSAGGSGQYFFPPPPQDPSTGGGSGHVPSQYFFPPPSQVPSAGGGSGHISGQYFFPPPSQDPSAGGGSGHISGQYFFPPPSQVPSAGGGSGHISGQHFFPPPPLNPSTGGGSGHIPGQYSYTPPPQNPSAGGGSADPFPGQYSYIPPEAQDPSAAGGSGEAGPSHQGGN
>CamMADS54
MASRQTRGRQRIAIRRIENQDDLYATFSKRRLGLYKKASELCTLCDVDIGIIIFSPTDNPFSFFHPSMESVVDRYRNPDQPLNDYARVIESHTRSKIEDLNKRLDEILEQKEQLKEYEKHLDEIDKTRQKGWWEEIPVESLNKEQVKEWTAWFQTFKAQVESRIEELKNGGSSSSAIQQQNAPNFPDVPGPSTAVGPSILAQNYVPPGPSYAPAMGMMGPHQFPGHYYGVPPQAQGPSSAGGSGHIPGQYFFPPLPQDPSASGGSGQYFYPPPPQDPSAGGGSGYIPGQYFFPPPSQDPSAGGGSGHIPGQYFFPPPPQDPSAGGGITVPGQYSYIPPQAQDPSAGGGSGEAGPSHQGGN
>CamMADS55
MVRGKTQLKRIENATSRQVTFSKRRSGLLKKAFELSVLCDAEVALIIFSPTGKLYEFSSCSGINKTIERYLTDAKAIAVGRKTMEENVKIMKDETAELHNKIELLEESKRRLLGESLDSCSTDELEQVERQLEHSLSNIRARKSALFNEHIDQLKEQEKKLTKANTELRKKREMLPLRQVILPTVQPQALAMEVETTLFIGLPSETQTR
>CamMADS56
MARGKIQMKRIENPVHRQVTFCKRRAGLLKKAKELSVLCDAEIGLFIFSAHGKLYELATKGTMQSLIEKYTKCTREIPAEEPKDKQVNNMDLKEEIKLLKHEIEILQKGLRYISGGGAGAMTLNELNVLEKHLEIWIYQVRSAKMDNMVQEIQLLKNKEGILQAANKHLQEKIDEQYGMVELAPMLTNIQYPLTTNNINQCPLTIPSHEIYQF
>CamMADS57
MGRGKIEIKRIENNTNRQVTFCKRRNGLLKKAYELSVLCDAEVALIVFSSRGRVYEYANNNIRSTIDRYKKATADSSNAYTTQEINAQFYQQESKKLRQQIQMLQNSNRHLMGEGLSSLNVKELKQLESRLERGITRIRGKKHEMILAETECLQKREIQLEQENACLRAKIQENEKLQQLSMMPAGQDFFQAYLARNVLQLNMMESVSAYPVSDKKTLHLG
>CamMADS58
MVRSKIRYELIADERTRRETYKKRKTGLFKKLNELKTLCDVEACAIVINGDGTQSEVWPSPHAASQVVQKFINLPSSSQTNNMVDQAGFLRQNLSRLSKNLDKETRKVQSLERELLLAECLTKEEANVSNSNELHEMLRLLDRKIGMVDRKISDIEPSSSNMAAGAKGRNNEPYHGKGKQPL
>CamMADS59
MGRGKIEVKRIENNTSRQVTFSKRRSGLMKKTHELSVLCDAQIGLIVFSSKGKLTEYCTPPLSMKQIIDRYVKAKGISIPEHDNRVGAVAYNDQVYKELTRMKHETLNLQLSLQRYKGDDLSSVQFEELSELEQQLEQSVHKVRARKFQLLHEQLENLKRTEVLLEKENQEMYHWLMSNQIQKQAEMEHQQQQQAMTELKLVEQQPLLNQFPFFGDDLQLGTLPLHHTHSYRLQPSHPNLQDSDLQSDRIE
>CamMADS60
MGRVKLQIKKIENTTNRQVTFSKRRNGLIKKAYELSVLCDVDVALIMFSPSGRVSIFSGNRSIEEIMARYVNLPEHERGRLQNQEYLQRALGKLKSDADRTYQAATSPASMIDSQVEEIQQEILKCKCQLEDMEKKLRIYEGDPCEITTLCEAEYREQVLEENLKQIRLRKHVLQDQHNSPGAQTSQVMNYSSEATDINVLATRNPDSVLDWLPQRDPQAQILNFLDSNGLLPMRDQPQRIDNILPPSLTLVHAPSVHVYNHLSPSRSIEDDVQRTEFGQAIDVNLSPWAELYPPGNDPFPTAQPRERALVELFLSQLTPVGQDHI
>CamMADS61
MGRVKLKIQRLETLPSRQVTYGKRRAGILKKAQEISVLCDIPIILIMFSPTGKPSIFCGQRSNIDEMIAKYAQLTPKERAKRRLESLETLKRNFKKLDQDVDIEEFLDASTPSIEEMHNRVRTLQAQLAEVHKRLSWWTNPDKIEDIEHLNQMENSLRESLNRTRMNKEKVLKDPLIQFDCTSQVCGDFGRVYEQELSKSQFQNGMHFPLATTSDQDCPTQSWIPGGESQHMILPNEPHFLGSRDMECSRDASFPTCSGYFPDVKEQDLDNSRQLKNGRQDGLTIDDYTYSAHLRLPLGEQYPYHSFGNLSFPDLMEPGKETNFELSGMDYQINGNFELPRSVYNNFPLPTAGSCAISMLNENSYPQVSQSQFMVHLQWISSFGSASRFLALIHEEMLSKMLLNSDG
>CamMADS62
MGRGKVELKRIENRVNQQVTFSKRRSGLLKKAHEISVLCDADVGLIVFSPKGKLSEYATDSCMERIIERYERYSNVEMQMRAPDLQSLGSWNIEHAKLKARLEVLQRNQRNYMGDNLDSLSLKELQNLENQLDASLKKLRSRKNQLMHDSISQLQKKDKALQQQNNSLARKIQEKAKELAQTTPCEQQNHNTNTSCFDLAQPLSSLNVSETYIVPEENDGNRRPDQPSNPVMAPWM
>CamMADS63
MEFPNQEPESSNSLRKNGRGKIQIKRIENTTNRQVTFCKRRNGLLKKAYELSVLCDAEVALVVFSSRGRLYEYANNSVKATIDRYKKASSDSSNTMSTSEANTQFYQQEATKLRRQIREIQTSNRQLLGEGVSNMHLNSLRNMEGKVEKAISRIRSKKNELLFAEIELMQKRELELHNANMYLRAKVAENERAEQQMNLIPTGSEYQHSMSSQTYDVRNFIPVNFLEPDDQHYSCQDQTPLQLV
>CamMADS64
MAFQSDQSREMSSERKIGRGKIEIKRIENTTNRQVTFCKRRNGLLKKAYELSVLCDAEVALIVFSTRGRLYEYANNSVKATIERYKKASSDSTNNGSISEANTQYYQQESSKLRAQISTLQNHNRNMLGECLGALSPRELKNLESKVERGISKIRSKKNELLFAEIEYMQKRIAETERGLQNMNLMPCCSEYHELVQPQPFDARDYLQLNGLQLNNDYHRQDLPSLQLV
>CamMADS65
MGRGKVQLKRIENKINRQVTFSKRRAGLLKKAHEISVLCDAEVALIVFSHKGKLFEYSTDSCSMDRILEKYERYSFAERQLVANEPQSPANWNLEHSKLRARIELLQRNHRHYMGEDLDSMSLKDLQNLEQQLDTALKNIRSRKNQLLYDSISELQQKEKAIQEQNSMLSKQIKEKEQEMAQQPQWEQHNAPPLQPPPLFLMAPQFPCLNIGGVYNDGEAMEARRNELDLTLDSLYSCNLGCFAA
>CamMADS66
MGRGKVELKRIENKINRQVTFAKRRNGLLKKAYELSILCDAEVALIIFSNKGKLYEFCSSSSMAKTLDRYHRSSYGPIEAQQSPNNQQSNYQEYLKLKAKVEVLQQSQRHILGEDLGKFGAKELDQLECVLDTSLKRIRSKQTQHMFEQLSGLQQKEKNLMEINRDLRSKLEGTSGAAQEETWQLQGEQTVPYRPEPAAHHQAQVFFEPLDCNNTSRIRYSSLAAPNNEARSAQNANGMLPGWMQ
>CamMADS67
MVRGKVQMKRIENATSRQVTFSKRRSGLLKKAYELSVLCDAEVALIIFSQKGRLYEFSSSNMQKTLERYLERAKEERSTDVEHHMQHLKHEAAFIAKKIELLENSHRKLLGHNLGTCPMEELQEIDNQLERSLKNIRARKSQLFKEEIENLQAKEKFLSEENSRLREKCGLGPRHAAEKQKEIGSHSQSTLSSEVVTELFIGPPTTRNGS
>CamMADS68
MGRRKLEIKRIEDNNARQMSFTKRRSGLLKKAKELSVLCDVDVAAIVFSSRGKLYRYCSTNNPTEILQRYQGHVEIGEGSSKGVCGTQEQYPNYAGVVSSGELLQIVERELGEPCVDQLSVTDLVHLEKQLEDALILTRSTKTNLLLDSISSLHEKEKMLAEEKRHLEEKLAQSKANGRTNKVIMDLNILANCQITEQ
>CamMADS69
MGRGRVELKRIENKINRQVTFAKRRNGLLKKAYELSVLCDAEVALIIFSNRGKLYEFCSSSSMLKTLERYQKCNYGAPETNASAREALELSSQQEYLKLKARYEALQRSQRNLLGEDLGPLNSKELESLERQLDMSLKQIRSTRTQTMLDTLQDLQTKEHALNEANKSLKQRLMEGSLISLQWNQNAQDVGYGRQPAQPQADGFFHPLECEPTLQIGYQADPITVAAAGPSVNNYISGWLP
>CamMADS70
MGRGRVQLKRIENKINRQVTFSKRRSGLLKKAHEISILCDADVGLIVFSTKGKLFEYATDSCMERILERYERCSYAERQLNEPNVESPASWTLEHAKLKARMEVLQRNHRHYMGDDLDTLSMKELQNLEHQLDVSLKHIRTRKNQLMNESISELQKKDKALQEQNNFLAKKIKERETELATRTTVWERQNHDLNSSCFSLAQQNQDLNSSCFDQAQTLSSLNVSQNMSSSCIMCSEIYPAPGDNNGEVGGATPRQDHLSNSVIPPWMLHHIDG
>CamMADS71
MTRKRIKHERLLNESKRNATFGKRTDSLLKKANELSILCGVNIGIIFHKQGGKNNAILWPSPAIFRERLEKFLDFSDMERAKRMVTNDKYMEQTVDDETENLLKFKKRTELKESQRLMNELVQDKYFDRLDSFKLNGLKSLADEMLKKLQKRGNELKDEQQQAQQLTLPYSLHVPLPPLPFFSYGIAVSMQQQVGGEASTSDLGGMGAKQSSHVPLLLENLRNEQWLNESISEEQDINTFFKVLPNNGGGAVTNSVGGGAKIPTGVMNVPPPLNNDIDQLLE
>CamMADS72
MTRKRIKHEKIPNEGKRNATFGKRLDGLLKKANELSILCGIDIAIIIHKKAESNAILWPSPAIFRERLQKFLDLPDMERERRMVTHEKYIEQILKAETEDLRKFNKTTELKESQKQMIELIQGKYFEGLYLNELNSLNSFAIDMLKKLQKRDNEVNNEQQQDQLLSPPPPLPLPTPPLPFLSSGIGAEASTLNFGGSPTLLENLRDDQWFIDNMLDEQDIPSVSRVLPNTSGVTSSVCGGSRTTVGGINMPPSPNKDSDP
>CamMADS73
MTRKKIKHERIPNEGRRNATFGKRSDGLLKKANELSILCGVDIAIVVHKKGENNVILWPSPAIFRERLQKNFDFSNMERERRMVTHEKYMEQTMKVETEDLLKFKRTTELKESQQLLNELTHSKYFDGLHLNQLNNLNSLTNDMLKKLQKRDYELNNEQQVQLLPLPPPLPLSTPLPPFLSSGMVAVTQQHTDVGGGSKTPVGGMNMPPSPNNDSAP
>CamMADS74
MIRKRIKHERIPNEGKRNATFGKRSDGLLKKANELSILCGVDIAIVVHKKGENNVILWPSPAIFRERVQNFFDFSNMERERRMATHEKYMERTTKAETEDLLKLKRTTELKESQQLLNELTHSKYFDGLHLNQLNSLNSLTNDMLKKLQKRDYELNNEQQQVQLLPLPPPLPLSTPSLPSLSSGMVAVMQQHTDIGGGSKTLVGGMNMPPSPNNNSAP
>CamMADS75
MGRGKVELKRIENPTNRQVTFSKRRNGLLKKAFELSVLCDAEVAILIFSPSGKAYQFSSHDINRTITRYKIEVGITKSDDQGITSMEVWRNEIEDLSRTIEALEAKEKHFAGENLSGLGMKELKQLERHLRIGVERIRSKKRRIIMEHINYLKKKHKDLQEENNNLQKKLHELQEANTSSIVLESDAIRVFQRIE
>CamMADS76
MGRGKIEIKRIENNTNRQVTFCKRRNGLLKKAYELSVLCDAEVALIVFSTRGRVYEYANTNIRSTIERYKRVTSDSSNAYTTQEINTQFYQQESKKLRQQIQMIQNFNKHLTGDGLGSLSLKELKQLESRLERGMTRIRAKKHELILAETESLQKREIQLEQENAYLRSKIAENEKLQQLSMMPAGQDYAIQAYLSGNVLQLNMMESVPAYPIPDRKTLPLGN
>CamMADS77
MVRGKVQMKRIENASSRQVTFSKRRNGLLKKAYELSVLCDAEVALIIFSQKGRLYEFSSSNMQKSIEKYLELTKERNSGMEVEQHMQHLKHEAAFMAKKIELLENSHRKLLGHNLGACSMEELQEIDNQLERSLKNIRSRKAQVFKEEIEKLQAKEKLLLEENERLCKKVGLKQNHAVEKQKEIGSCSQSTQSSEVVTELFIGPPTTRNVS
>CamMADS78
MGRGKVVLERIENKVNRQVTFGKRKNGMIKKAQELSVLCDAEVAMIIFSSQGKLFEFGSVGTRRTVERYRQLCSNAHGIEADEQRSQSVYQVVTKLRAKYQSLHLSQRHLLGKDLEPLSLKKLQSLEKQVEGTLSKTRKWKTTKMLEQMEALRKTENDLEDENKELKSKIEEEMSHQVQPALPGSGLGVHPFRS
